# Supplementary material for: Plasma Polyunsaturated Fatty Acid Levels and Mental Health in Middle-Aged and Elderly Adults
Source: Nutrients. 2024 Nov 26;16(23):4065. doi: 10.3390/nu16234065 (PMC11643783; doi:10.3390/nu16234065)
Supplement: Supplementary file 1 [file nutrients-16-04065-s001.zip]

Archive with 1 entries (1 files):
- nutrients-3293851-supplementary.pdf
